# Supplementary material for: Characterization and identification of the powdery mildew resistance gene in wheat breeding line ShiCG15–009
Source: BMC Plant Biol. 2023 Feb 23;23:113. doi: 10.1186/s12870-023-04132-y (PMC9948530; doi:10.1186/s12870-023-04132-y)
Supplement: Supplementary file 1 — Additional file 1: Table S1. The virulence frequency of Blumeria graminis f. sp. tritici (Bgt) isolates E09, E31 and E20. [file 12870_2023_4132_MOESM1_ESM.xlsx]

## Sheet: Sheet1
Table S1 The virulence frequency of Blumeria graminis f. sp. tritici (Bgt) isolates E09, E31 and E20
Cultivars/lines	Pm genes	Blumeria graminis f. sp. tritici isolates
		E09	E31	E20
virulence frequency		0.4167	0.5278	0.6111
Axminster/8cc	Pm1a	4	4	4
Ulka/8cc	Pm2	0;	0;	4
Asosan/8cc	Pm3a	4	4	4
Chul/8cc	Pm3b	4	0;	4
Sonora/8cc	Pm3c	4	4	4
Kolibri	Pm3d	0;	0;	0
Mich.Amber/8cc	Pm3f	3	4	4
W150	Pm3e	4	4	4
Khapli/8cc	Pm4a	0;	4	4
Armada	Pm4b	0;	4	3
81-7241	Pm23=Pm4c	0;	0;	0;
Hope/8cc	Pm5a	4	3	3
Aquila	Pm5b	0;	0;	3
Fuzhuang 30	Pm5e	0;	0;	3
Timgalen	Pm6	4	4	4
Coker 747	Pm6	3	3	3
CI14189	Pm7	4	4	4
Kavkaz	Pm8	4	4	4
Wembley	Pm12	0	0	0
R4A	Pm13	0;	0;	1
Brigand	Pm16	0;	0;	0;
Amigo	Pm17	3	4	4
MIN	Pm18=Pm1c	0;	0;	0;
XX186	Pm19	4	4	4
TAM104/Thatcher	Pm20	3	4	2
Nannong 9918	Pm21	0;	0;	0;
Virest	Pm22=Pm1e	0;	0;	0
Chiyacao	Pm24	0;	0;	0;
NCA5	Pm25	0;	2	0;
5P27	Pm30	0;	3	4
NCA7	Pm34	3	4	3
NCA3	Pm35	1	3	1
Pm36	Pm36	0;	0;	3
GRY19	Pm40	0;	4	4
Tabasco	Pm46	0	0;	0
CH7086	Pm51	0;	0;	0;
